# Supplementary material for: A new species of deep-sea grunt, Rhonciscus pauco (Lutjaniformes: Haemulidae), from Puerto Rico
Source: PeerJ. 2022 Jun 2;10:e13502. doi: 10.7717/peerj.13502 (PMC9167586; doi:10.7717/peerj.13502)
Supplement: Supplemental Information 3 [file peerj-10-13502-s003.fasta]

>Sandgrunt360- Assembly consensus sequence
TAGGGGACGACCAGATTTATAATGTTATTGTTACTGCACATGCATTTGTAATAATCTTCTTTATAGTAATACCAATTNTAATTGGTGGCTTCGGCAACTGACTTGTCCCCCTAATGATTGGGGCCCCCGACATGGCATTCCCCCGAATAAACAACATGAGCTTCTGGCTACTTCCTCCCTCTTTCCTTCTCCTCCTCGCCTCCTCGGGGGTANAGGCCGGGGCTGGTACGGGATGGACAGTTTACCCTCCTTTAGCCGGAAACCTAGCCCACGSGGGGGCATCCGTTGACCTGACAATTTTCTCCCTTCACTTGGCAGGTGTGTCCTCAATTCTCGGGGCAATTAACTTCATCACCACAATTATTAACATGAAACCTCCCGCAATCTCCCAATACCAAACCCCCCTATTTGTGTGGTCCGTTCTGGTAACTGCTGTCCTTCTTTTACTCTCCCTTCCAGTCCTCGCTGCCG
